# Supplementary material for: Ovariectomy Induces Selective Alterations in Dura Mater Blood and Lymphatic Microvascular Network Architecture in Mice
Source: Cells. 2025 Oct 22;14(21):1647. doi: 10.3390/cells14211647 (PMC12608827; doi:10.3390/cells14211647)
Supplement: Supplementary file 1 [file cells-14-01647-s001.zip]

Archive with 10 entries (10 files):
- S1 FILE_Blood vess morphometry_IF_vs_OVX.xlsx
- __MACOSX/._S1 FILE_Blood vess morphometry_IF_vs_OVX.xlsx
- S2 FILE_Vessel_tortuosity_IF_vs_OVX .xlsx
- __MACOSX/._S2 FILE_Vessel_tortuosity_IF_vs_OVX .xlsx
- S3 FILE_OVX_vs_sham_Coronal_Suture_PDPL+ vessel_area & cell count.xlsx
- __MACOSX/._S3 FILE_OVX_vs_sham_Coronal_Suture_PDPL+ vessel_area & cell count.xlsx
- S4 FILE_aSMA coverage_OVX_vs_Sham.xlsx
- __MACOSX/._S4 FILE_aSMA coverage_OVX_vs_Sham.xlsx
- S5 FILE_TGF-beta densitometry_OVX_vs_sham.xlsx
- __MACOSX/._S5 FILE_TGF-beta densitometry_OVX_vs_sham.xlsx
