# Supplementary material for: Ovariectomy Induces Selective Alterations in Dura Mater Blood and Lymphatic Microvascular Network Architecture in Mice
Source: Cells. 2025 Oct 22;14(21):1647. doi: 10.3390/cells14211647 (PMC12608827; doi:10.3390/cells14211647)
Supplement: Supplementary file 1 [file cells-14-01647-s001.zip › S1 FILE_Blood vess morphometry_IF_vs_OVX.xlsx]

## Sheet: Bloos vessel segment length
			Intact Females (IF)
	Arteriole	Venular	Combined
Blood vessel segment length (SL)_IF	152.433	156.954	153.152		ID: 012606
Total 43 images	143.139	145.161	143.412		ID: 041306
	143.668	140.309	142.985		ID: 102705
	144.396	143.853	144.277		ID: 112805
			145.956	(average)
	Normalized
	1.04406	1.07503	1.04899
	0.980402	0.994255	0.982271
	0.984028	0.961018	0.979351
	0.989015	0.985293	0.988197
			Ovariectomized (OVX)
	Arteriole	Venular	Combined
Blood vessel segment length (SL)_OVX	79.8477	72.6689	78.8497	Erb	ID: 020706
Total 50 images	84.6391	91.3533	86.0429	Era	ID: 021606
	81.5126	85.9231	82.4936	Aro	ID: 052306
	80.5094	79.7335	80.3415	Erb	ID: 071306
	79.7043	85.7261	81.2512	Aro	ID: 071806
	Normalized
	0.546902	0.497732	0.540067
	0.57972	0.625707	0.589335
	0.558305	0.588515	0.565025
	0.551434	0.54612	0.550284
	0.54592	0.587165	0.556515

## Sheet: Blood vessel surface area
			Intact Females (IF)
	Arteriole	Venular	Combined
Blood vessel surface area ratio_IF	0.763142	0.14773	0.91089		ID: 012606
Total 43 images	1.31415	0.19848	1.51265		ID: 041306
	1.61184	0.398517	2.01041		ID: 102705
	1.81786	0.500764	2.3187		ID: 112805
			1.68816
	normalized to ave combined
	0.452099	0.0875179	0.539627
	0.778524	0.117583	0.896117
	0.95488	0.236088	1.191
	1.07693	0.296661	1.37364
			Ovariectomized (OVX)
Blood vessel surface area ratio_OVX	Arteriole	Venular	Combined
Total 50 images	0.550682	0.0470734	0.597755	Erb	ID: 020706
	0.907196	0.238796	1.14599	Era	ID: 021606
	1.17334	0.296959	1.4703	Aro	ID: 052306
	1.53379	0.327652	1.86144	Erb	ID: 071306
	1.7379	0.52816	2.26606	Aro	ID: 071806
			1.46831
	normilized to ave IF combined
	0.326233	0.0278871	0.354121
	0.537438	0.141467	0.678905
	0.695109	0.175924	0.871032
	0.908641	0.194107	1.10275
	1.02956	0.312891	1.34245

## Sheet: Blood vessel length
			Intact Females_IF
Blood vessel length_IF	Arteriole	Venular	Combined/total
Total 43 images	58839.2	11457.6	70296.8		ID: 012606
	109215	17274.2	126489		ID: 041306
	134042	33393.5	167436		ID: 102705
	150316	42148.9	192465		ID: 112805
			139172
	Normalized
	0.42278	0.082327	0.505107
	0.784747	0.124121	0.908868
	0.963141	0.239944	1.20308
	1.08008	0.302854	1.38293
			Ovariectomized (OVX)
	Arteriole	Venular	Combined/total
Blood vessel length_OVX	15330.8	2252.74	17583.5	Erb	ID: 020706
Total 50 images	26576.7	7582.32	34159	Era	ID: 021606
	34479.8	10396.7	44876.5	Aro	ID: 052306
	44602.2	12199.2	56801.4	Erb	ID: 071306
	51648.4	19202.7	70851	Aro	ID: 071806
	Normalized
	0.110157	0.0161867	0.126344
	0.190963	0.0544817	0.245445
	0.24775	0.0747039	0.322454
	0.320483	0.0876558	0.408138
	0.371112	0.137978	0.50909
