# Supplementary material for: Ovariectomy Induces Selective Alterations in Dura Mater Blood and Lymphatic Microvascular Network Architecture in Mice
Source: Cells. 2025 Oct 22;14(21):1647. doi: 10.3390/cells14211647 (PMC12608827; doi:10.3390/cells14211647)
Supplement: Supplementary file 1 [file cells-14-01647-s001.zip › S2 FILE_Vessel_tortuosity_IF_vs_OVX .xlsx]

## Sheet: Tortuosity
Intact mice	Tortuosity_mean
	Arteriole	Venular	Combined
Mouse ID:
012606_WT_IF	1.0738	1.29118	1.10838
041306_WT_IF	1.07567	1.34169	1.11156
102705_WT_IF	1.06973	1.80215	1.21859
112805_WT_IF	1.0668	1.69667	1.20515
	1.0715	1.53293	1.16092
OVX mice (2 weeks post surgery)
20706_WT_OVX	1.39996	1.54476	1.42009
021606_WT_OVX	1.46286	3.88496	1.96925
052306_WT_OVX	1.34679	2.99912	1.71431
073106_WT_OVX	1.3572	2.81255	1.67215
071806_WT_OVX	1.30798	2.25776	1.55196
	fold change
Intact females, fold change	1.00215	0.842315	0.954755
	1.00389	0.875265	0.957499
	0.998346	1.17565	1.04969
	0.995617	1.10684	1.03812
OVX, fold change	1.30654	1.00774	1.22326
	1.36525	2.53439	1.69631
	1.25692	1.9565	1.47671
	1.26664	1.83479	1.44039
	1.2207	1.47287	1.33686
