# Supplementary material for: Ovariectomy Induces Selective Alterations in Dura Mater Blood and Lymphatic Microvascular Network Architecture in Mice
Source: Cells. 2025 Oct 22;14(21):1647. doi: 10.3390/cells14211647 (PMC12608827; doi:10.3390/cells14211647)
Supplement: Supplementary file 1 [file cells-14-01647-s001.zip › S3 FILE_OVX_vs_sham_Coronal_Suture_PDPL+ vessel_area & cell count.xlsx]

## Sheet: Area ratio_lymphatics
Podoplanin (PDPL)-positive vessel area ratio (Fraction of PDPL+ lymphatic vessels per image area)										Green: Bregma areas
	Sham 1_081120			Sham 2_081120			Sham 3_081120
	sham 1_20x-41	0.0479126		sham 2_20x-41	0.0412216		sham 3_20x-41	0.0861206
	sham 1_20x-40	0.052372		sham 2_20x-40	0.0546379		sham 3_20x-40	0.0727501
	sham 1_20x-39	0.0454407		sham 2_20x-39	0.0493622		sham 3_20x-39	0.0597954
	sham 1_20x-38	0.0167809		sham 2_20x-38	0		sham 3_20x-38	0.0240631
	sham 1_20x-4	0		sham 2_20x-4	0		sham 2_20x-4	0
	sham 1_20x-f	0		sham 2_20x-f	0		sham 3_20x-f	0
	sham 1_20x-g	0		sham 2_20x-g	0.00770569		sham 3_20x-g	0
	sham 1_20x-h	0.00870895		sham 2_20x-h	0.050045		sham 3_20x-h	0.0270042
	sham 1_20x-i	0.056797		sham 2_20x-i	0.0659904		sham 3_20x-i	0.0634537
	sham 1_20x-j	0.0554771		sham 2_20x-j	0.0724602		sham 3_20x-j	0.0625687
	OVX 1_081220			OVX 2_081220			OVX 3_081220
	OVX 1_20x-41	0.0946426		OVX 2_20x-41	0.0809975		OVX 3_20x-41	0.0726585				flold change			fold change		Sham Normalized to SD_Control
	OVX 1_20x-40	0.0780716		OVX 2_20x-40	0.0716362		OVX 3_20x-40	0.0529366		Lateral _sham	0.0479126	0.88727	Lateral_OVX	0.0946426	1.75264		1.07669		There is no difference between Sham and Control group in SD experiments
	OVX 1_20x-39	0.0389366		OVX 2_20x-39	0.0653152		OVX 3_20x-39	0.0551949			0.052372	0.969851		0.0780716	1.44577		1.1769
	OVX 1_20x-38	0.0255318		OVX 2_20x-38	0.0524979		OVX 3_20x-38	0.0209885			0.0454407	0.841494		0.0389366	0.721048		1.02114
	OVX 1_20x-4	0		OVX 2_20x-4	0		OVX 3_20x-4	0			0.00870895	0.161277		0.0490036	0.907474		0.195707
	OVX 1_20x-f	0.0191498		OVX 2_20x-f	0		OVX 3_20x-f	0			0.056797	1.0518		0.056797	1.0518		1.27634
	OVX 1_20x-g	0.0240059		OVX 2_20x-g	0		OVX 3_20x-g	0.0213509			0.0554771	1.02735		0.0657387	1.21738		1.24668
	OVX 1_20x-h	0.0490036		OVX 2_20x-h	0.0713158		OVX 3_20x-h	0.0547562			0.0412216	0.763363		0.0809975	1.49995		0.926329
	OVX 1_20x-i	0.056797		OVX 2_20x-i	0.0958748		OVX 3_20x-i	0.069828			0.0546379	1.01181		0.0716362	1.3266		1.22782
	OVX 1_20x-j	0.0657387		OVX 2_20x-j	0.0942421		OVX 3_20x-j	0.0836296			0.0493622	0.914114		0.0653152	1.20954		1.10926
											0.050045	0.92676		0.0713158	1.32066		1.12461
		fold change					fold change				0.0659904	1.22205		0.0958748	1.77546		1.48293
Bregma_sham	0.0167809	4.19521		Bregma_OVX	0.0255318		6.38294				0.0724602	1.34186		0.0942421	1.74522		1.62832
	0	0			0		0				0.0861206	1.59483		0.0726585	1.34553		1.93529
	0	0			0.0191498		4.78745				0.0727501	1.34722		0.0529366	0.980307		1.63483
	0	0			0.0240059		6.00147				0.0597954	1.10732		0.0551949	1.02213		1.34372
	0	0			0.0524979		13.1245				0.0270042	0.500079		0.0547562	1.014		0.606837
	0	0			0		0				0.0634537	1.17507		0.069828	1.29311		1.42593
	0	0			0		0				0.0625687	1.15868		0.0836296	1.5487		1.40604
	0.00770569	1.92642			0		0			average_later_sham	0.0540066
	0.0240631	6.01578			0.0209885		5.24712
	0	0			0		0
	0	0			0		0
	0	0			0.0213509		5.33772
average	0.0040458

## Sheet: SL sum
PDPL-positive total segment length. (SL sum)												Green: Bregma areas
	Sham 1_081120				Sham 2_081120				Sham 3_081120			Yellow: lateral areas
			SL sum				SL sum				SL sum
	sham 1_20x-41		1106		sham 2_20x-41		1033.42		sham 3_20x-41		1529.78
	sham 1_20x-40		965.62		sham 2_20x-40		1423.49		sham 3_20x-40		1876.81
	sham 1_20x-39		1227.96		sham 2_20x-39		1181.93		sham 3_20x-39		1642.01
	sham 1_20x-38		390.04		sham 2_20x-38		0		sham 3_20x-38		633.31
	sham 1_20x-4		0		sham 2_20x-4		0		sham 2_20x-4		0
	sham 1_20x-f		0		sham 2_20x-f		0		sham 3_20x-f		0
	sham 1_20x-g		0		sham 2_20x-g		182.63		sham 3_20x-g		0
	sham 1_20x-h		211.8		sham 2_20x-h		1421.44		sham 3_20x-h		729.81
	sham 1_20x-i		1546.79		sham 2_20x-i		1565.72		sham 3_20x-i		1459.87
	sham 1_20x-j		1463.76		sham 2_20x-j		1933.35		sham 3_20x-j		1390.27
	OVX 1_081220				OVX 2_081220				OVX 3_081220
			SL sum				SL sum				SL sum
	OVX 1_20x-41		2038.31		OVX 2_20x-41		1584.21		OVX 3_20x-41		1600.7
	OVX 1_20x-40		1721.42		OVX 2_20x-40		1539.6		OVX 3_20x-40		1315.05
	OVX 1_20x-39		933.28		OVX 2_20x-39		1601.71		OVX 3_20x-39		1457.26
	OVX 1_20x-38		386.78		OVX 2_20x-38		1128.71		OVX 3_20x-38		642.91
	OVX 1_20x-4		0		OVX 2_20x-4		0		OVX 3_20x-4		0
	OVX 1_20x-f		359.23		OVX 2_20x-f		0		OVX 3_20x-f		0
	OVX 1_20x-g		531.3		OVX 2_20x-g		0		OVX 3_20x-g		555.46
	OVX 1_20x-h		1336.17		OVX 2_20x-h		2063.57		OVX 3_20x-h		1476.57
	OVX 1_20x-i		1200.52		OVX 2_20x-i		2128.56		OVX 3_20x-i		1722.13
	OVX 1_20x-j		1462.71		OVX 2_20x-j		1958.28		OVX 3_20x-j		1445.79
			fold change						flold change
Bregma_SL sum_Sham	390.04		3.881		Lateral_SL sum_Sham		1106		0.839654
	0		0				965.62		0.73308
	0		0				1227.96		0.932243
	0		0				211.8		0.160794
	0		0				1546.79		1.17429
	0		0				1463.76		1.11126
	0		0				1033.42		0.784552
	182.63		1.81721				1423.49		1.08069
	633.31		6.30159				1181.93		0.897298
	0		0				1421.44		1.07913
	0		0				1565.72		1.18866
	0		0				1933.35		1.46776
average_Bregma_SL sum_Sham	100.498						1529.78		1.16138
							1876.81		1.42484
							1642.01		1.24658
							729.81		0.554057
							1459.87		1.1083
							1390.27		1.05547
					ave_lateral_SL sum_Sham		1317.21
			fold change						fold change
Bregma_SL sum_OVX	386.78		3.84856		Later_SL sum_OVX		2038.31		1.54744
	0		0				1721.42		1.30687
	359.23		3.57443				933.28		0.708528
	531.3		5.28657				1336.17		1.01439
	1128.71		11.2309				1200.52		0.911411
	0		0				1462.71		1.11046
	0		0				1584.21		1.2027
	0		0				1539.6		1.16883
	642.91		6.39711				1601.71		1.21599
	0		0				2063.57		1.56662
	0		0				2128.56		1.61596
	555.46		5.52697				1958.28		1.48669
							1600.7		1.21522
							1315.05		0.99836
							1457.26		1.10632
							1476.57		1.12098
							1722.13		1.30741
							1445.79		1.09762

## Sheet: PDPL+ cells
Number of podoplanin (PDPL)-positive cells						Greeen: Bregma areas		Yellow: lateral areas
Sham 1_081120				Sham 2_081120				Sham 3_081120
		Cell #				Cell #				Cell #
sham 1_20x-41		6		sham 2_20x-41		10		sham 3_20x-41		7
sham 1_20x-40		17		sham 2_20x-40		11		sham 3_20x-40		1
sham 1_20x-39		8		sham 2_20x-39		17		sham 3_20x-39		2
sham 1_20x-38		12		sham 2_20x-38		11		sham 3_20x-38		7
sham 1_20x-4		23		sham 2_20x-4		18		sham 2_20x-4		34
sham 1_20x-f		27		sham 2_20x-f		10		sham 3_20x-f		28
sham 1_20x-g		19		sham 2_20x-g		9		sham 3_20x-g		8
sham 1_20x-h		11		sham 2_20x-h		13		sham 3_20x-h		4
sham 1_20x-i		11		sham 2_20x-i		16		sham 3_20x-i		5
sham 1_20x-j		13		sham 2_20x-j		11		sham 3_20x-j		5
OVX 1_081220				OVX 2_081220				OVX 3_081220
		Cell #				Cell #				Cell #
OVX 1_20x-41		8		OVX 2_20x-41		9		OVX 3_20x-41		16
OVX 1_20x-40		9		OVX 2_20x-40		38		OVX 3_20x-40		19
OVX 1_20x-39		25		OVX 2_20x-39		26		OVX 3_20x-39		18
OVX 1_20x-38		21		OVX 2_20x-38		19		OVX 3_20x-38		26
OVX 1_20x-4		24		OVX 2_20x-4		21		OVX 3_20x-4		30
OVX 1_20x-f		22		OVX 2_20x-f		19		OVX 3_20x-f		11
OVX 1_20x-g		22		OVX 2_20x-g		24		OVX 3_20x-g		12
OVX 1_20x-h		16		OVX 2_20x-h		13		OVX 3_20x-h		26
OVX 1_20x-i		9		OVX 2_20x-i		20		OVX 3_20x-i		16
OVX 1_20x-j		9		OVX 2_20x-j		14		OVX 3_20x-j		25
total sham	total OVX		Fold change	Sham	OVX
6	8			0.48	0.64
17	9			1.36	0.72
8	25			0.64	2
12	21			0.96	1.68
23	24			1.84	1.92
27	22			2.16	1.76
19	22			1.52	1.76
11	16			0.88	1.28
11	9			0.88	0.72
13	9			1.04	0.72
10	9			0.8	0.72
11	38			0.88	3.04
17	26			1.36	2.08
11	19			0.88	1.52
18	21			1.44	1.68
10	19			0.8	1.52
9	24			0.72	1.92
13	13			1.04	1.04
16	20			1.28	1.6
11	14			0.88	1.12
7	16			0.56	1.28
1	19			0.08	1.52
2	18			0.16	1.44
7	26			0.56	2.08
34	30			2.72	2.4
28	11			2.24	0.88
8	12			0.64	0.96
4	26			0.32	2.08
5	16			0.4	1.28
5	25			0.4	2
12.4667

## Sheet: SL mean, fold ch
		Podoplanin-positive Mean Segment Length (SL)
Sham	OVX			Sham	OVX	fold change
204.66	155.547			1.06605	0.810223
321.873	122.959			1.6766	0.640476
158	81.5324			0.823002	0.424692
35.3	222.695			0.183873	1.15999
140.617	240.104			0.732458	1.25067
487.92	146.271			2.54151	0.761907
78.7953	123.208			0.410435	0.641778
237.248	128.3			1.2358	0.668299
172.237	176.023			0.897159	0.916884
129.222	171.964			0.6731	0.89574
173.969	212.856			0.906182	1.10874
128.89	103.067			0.671372	0.536865
164.201	208.18			0.855303	1.08438
117.301	219.175			0.611004	1.14166
254.963	145.518			1.32807	0.757986
243.27	184.571			1.26716	0.961409
208.553	156.557			1.08633	0.815487
198.61	144.579			1.03453	0.753094
191.979
