# Supplementary material for: Ovariectomy Induces Selective Alterations in Dura Mater Blood and Lymphatic Microvascular Network Architecture in Mice
Source: Cells. 2025 Oct 22;14(21):1647. doi: 10.3390/cells14211647 (PMC12608827; doi:10.3390/cells14211647)
Supplement: Supplementary file 1 [file cells-14-01647-s001.zip › S4 FILE_aSMA coverage_OVX_vs_Sham.xlsx]

## Sheet: OVX_Sham
									OVX > Sham (p < 0.00001)		OVX > Sham (p < 0.00001)
Image ID	filename	group	experiment	total_area	vessel_area	aSMA_vessel_intensity	aSMA_total_intensity		aSMA vessel coverage		aSMA tissue intensity		a-SMA vessel coverage = aSMA vessel intensity/ vessel area
OVX_1_081220_aSMA_VEGFR3_PDPN_OVX_blood_pred-38.png	OVX_1_081220_aSMA_VEGFR3_PDPN_OVX_blood_pred-38.png	OVX	ovx/sham	262144	52852	5677.94	20278.4		0.107431		0.0556962
OVX_1_081220_aSMA_VEGFR3_PDPN_OVX_blood_pred-39.png	OVX_1_081220_aSMA_VEGFR3_PDPN_OVX_blood_pred-39.png	OVX	ovx/sham	262144	83531	10124.7	21623.9		0.121209		0.0438657		aSMA tissue intensity = (aSMA total intensity - aSMA vessel intensity)/total image area
OVX_1_081220_aSMA_VEGFR3_PDPN_OVX_blood_pred-4.png	OVX_1_081220_aSMA_VEGFR3_PDPN_OVX_blood_pred-4.png	OVX	ovx/sham	262144	75512	6930.78	18068.4		0.0917838		0.0424866
OVX_1_081220_aSMA_VEGFR3_PDPN_OVX_blood_pred-40.png	OVX_1_081220_aSMA_VEGFR3_PDPN_OVX_blood_pred-40.png	OVX	ovx/sham	262144	94903	10956.1	23709.9		0.115445		0.0486519
OVX_1_081220_aSMA_VEGFR3_PDPN_OVX_blood_pred-41.png	OVX_1_081220_aSMA_VEGFR3_PDPN_OVX_blood_pred-41.png	OVX	ovx/sham	262144	86049	8621.19	21707.4		0.100189		0.0499201
OVX_1_081220_aSMA_VEGFR3_PDPN_OVX_blood_pred-f.png	OVX_1_081220_aSMA_VEGFR3_PDPN_OVX_blood_pred-f.png	OVX	ovx/sham	262144	55320	5535.53	18474.3		0.100064		0.0493576
OVX_1_081220_aSMA_VEGFR3_PDPN_OVX_blood_pred-g.png	OVX_1_081220_aSMA_VEGFR3_PDPN_OVX_blood_pred-g.png	OVX	ovx/sham	262144	70491	10147.9	21787.2		0.143961		0.0444002
OVX_1_081220_aSMA_VEGFR3_PDPN_OVX_blood_pred-h.png	OVX_1_081220_aSMA_VEGFR3_PDPN_OVX_blood_pred-h.png	OVX	ovx/sham	262144	84164	10147.9	21471.3		0.120573		0.0431955
OVX_1_081220_aSMA_VEGFR3_PDPN_OVX_blood_pred-i.png	OVX_1_081220_aSMA_VEGFR3_PDPN_OVX_blood_pred-i.png	OVX	ovx/sham	262144	94121	9812.46	21996.2		0.104254		0.0464774
OVX_1_081220_aSMA_VEGFR3_PDPN_OVX_blood_pred-j.png	OVX_1_081220_aSMA_VEGFR3_PDPN_OVX_blood_pred-j.png	OVX	ovx/sham	262144	88847	9577.88	22818.1		0.107802		0.0505075
OVX_2_081220_aSMA_VEGFR3_PDPN_OVX_blood_pred-38.png	OVX_2_081220_aSMA_VEGFR3_PDPN_OVX_blood_pred-38.png	OVX	ovx/sham	262144	68064	8698.66	24685.3		0.127801		0.0609843
OVX_2_081220_aSMA_VEGFR3_PDPN_OVX_blood_pred-39.png	OVX_2_081220_aSMA_VEGFR3_PDPN_OVX_blood_pred-39.png	OVX	ovx/sham	262144	60526	7739.96	24464.8		0.127878		0.0638003
OVX_2_081220_aSMA_VEGFR3_PDPN_OVX_blood_pred-4.png	OVX_2_081220_aSMA_VEGFR3_PDPN_OVX_blood_pred-4.png	OVX	ovx/sham	262144	46556	5035.17	19852.7		0.108153		0.0565244
OVX_2_081220_aSMA_VEGFR3_PDPN_OVX_blood_pred-40.png	OVX_2_081220_aSMA_VEGFR3_PDPN_OVX_blood_pred-40.png	OVX	ovx/sham	262144	59499	9621.26	31115.4		0.161705		0.0819937
OVX_2_081220_aSMA_VEGFR3_PDPN_OVX_blood_pred-41.png	OVX_2_081220_aSMA_VEGFR3_PDPN_OVX_blood_pred-41.png	OVX	ovx/sham	262144	73665	10977.8	28090		0.149023		0.0652776
OVX_2_081220_aSMA_VEGFR3_PDPN_OVX_blood_pred-f.png	OVX_2_081220_aSMA_VEGFR3_PDPN_OVX_blood_pred-f.png	OVX	ovx/sham	262144	50567	5948.54	22169.8		0.117637		0.0618792
OVX_2_081220_aSMA_VEGFR3_PDPN_OVX_blood_pred-g.png	OVX_2_081220_aSMA_VEGFR3_PDPN_OVX_blood_pred-g.png	OVX	ovx/sham	262144	49111	5562.89	20477		0.113272		0.056893
OVX_2_081220_aSMA_VEGFR3_PDPN_OVX_blood_pred-h.png	OVX_2_081220_aSMA_VEGFR3_PDPN_OVX_blood_pred-h.png	OVX	ovx/sham	262144	67127	7966.2	23760.5		0.118674		0.0602506
OVX_2_081220_aSMA_VEGFR3_PDPN_OVX_blood_pred-i.png	OVX_2_081220_aSMA_VEGFR3_PDPN_OVX_blood_pred-i.png	OVX	ovx/sham	262144	64777	8846.47	27903.7		0.136568		0.0726976
OVX_2_081220_aSMA_VEGFR3_PDPN_OVX_blood_pred-j.png	OVX_2_081220_aSMA_VEGFR3_PDPN_OVX_blood_pred-j.png	OVX	ovx/sham	262144	78330	12325.1	27451.8		0.157349		0.0577036
OVX_3_081220_aSMA_VEGFR3_PDPN_OVX_blood_pred-38.png	OVX_3_081220_aSMA_VEGFR3_PDPN_OVX_blood_pred-38.png	OVX	ovx/sham	262144	57357	4880.85	17617.5		0.0850959		0.0485863
OVX_3_081220_aSMA_VEGFR3_PDPN_OVX_blood_pred-39.png	OVX_3_081220_aSMA_VEGFR3_PDPN_OVX_blood_pred-39.png	OVX	ovx/sham	262144	75932	7711.79	18606.9		0.101562		0.0415614
OVX_3_081220_aSMA_VEGFR3_PDPN_OVX_blood_pred-4.png	OVX_3_081220_aSMA_VEGFR3_PDPN_OVX_blood_pred-4.png	OVX	ovx/sham	262144	64721	3795.98	15807.1		0.0586514		0.045819
OVX_3_081220_aSMA_VEGFR3_PDPN_OVX_blood_pred-40.png	OVX_3_081220_aSMA_VEGFR3_PDPN_OVX_blood_pred-40.png	OVX	ovx/sham	262144	72471	7567.75	22355.4		0.104424		0.0564103
OVX_3_081220_aSMA_VEGFR3_PDPN_OVX_blood_pred-41.png	OVX_3_081220_aSMA_VEGFR3_PDPN_OVX_blood_pred-41.png	OVX	ovx/sham	262144	77020	10163.1	28214.9		0.131955		0.068862
OVX_3_081220_aSMA_VEGFR3_PDPN_OVX_blood_pred-f.png	OVX_3_081220_aSMA_VEGFR3_PDPN_OVX_blood_pred-f.png	OVX	ovx/sham	262144	45246	4053.58	17813.6		0.0895898		0.0524905
OVX_3_081220_aSMA_VEGFR3_PDPN_OVX_blood_pred-g.png	OVX_3_081220_aSMA_VEGFR3_PDPN_OVX_blood_pred-g.png	OVX	ovx/sham	262144	72798	7590.42	17932.3		0.104267		0.0394513
OVX_3_081220_aSMA_VEGFR3_PDPN_OVX_blood_pred-h.png	OVX_3_081220_aSMA_VEGFR3_PDPN_OVX_blood_pred-h.png	OVX	ovx/sham	262144	73153	8478.69	23541.3		0.115903		0.0574592
OVX_3_081220_aSMA_VEGFR3_PDPN_OVX_blood_pred-i.png	OVX_3_081220_aSMA_VEGFR3_PDPN_OVX_blood_pred-i.png	OVX	ovx/sham	262144	73436	6285.57	16724		0.0855925		0.0398193
OVX_3_081220_aSMA_VEGFR3_PDPN_OVX_blood_pred-j.png	OVX_3_081220_aSMA_VEGFR3_PDPN_OVX_blood_pred-j.png	OVX	ovx/sham	262144	73484	7213.01	21435.3		0.0981575		0.0542537
Sham_1_081120_aSMA_VEGFR3_PDPN_Sham_blood_pred-38.png	Sham_1_081120_aSMA_VEGFR3_PDPN_Sham_blood_pred-38.png	Sham	ovx/sham	262144	65892	5666.55	12435.1		0.0859975		0.0258199
Sham_1_081120_aSMA_VEGFR3_PDPN_Sham_blood_pred-39.png	Sham_1_081120_aSMA_VEGFR3_PDPN_Sham_blood_pred-39.png	Sham	ovx/sham	262144	78984	6336.54	12843.3		0.0802256		0.0248212
Sham_1_081120_aSMA_VEGFR3_PDPN_Sham_blood_pred-4.png	Sham_1_081120_aSMA_VEGFR3_PDPN_Sham_blood_pred-4.png	Sham	ovx/sham	262144	65560	3395.72	12099.7		0.0517956		0.0332031
Sham_1_081120_aSMA_VEGFR3_PDPN_Sham_blood_pred-40.png	Sham_1_081120_aSMA_VEGFR3_PDPN_Sham_blood_pred-40.png	Sham	ovx/sham	262144	71915	6645.91	14248.7		0.0924134		0.0290023
Sham_1_081120_aSMA_VEGFR3_PDPN_Sham_blood_pred-41.png	Sham_1_081120_aSMA_VEGFR3_PDPN_Sham_blood_pred-41.png	Sham	ovx/sham	262144	78204	6733.76	14337.7		0.086105		0.0290068
Sham_1_081120_aSMA_VEGFR3_PDPN_Sham_blood_pred-f.png	Sham_1_081120_aSMA_VEGFR3_PDPN_Sham_blood_pred-f.png	Sham	ovx/sham	262144	69223	7010.43	17938.4		0.101273		0.0416871
Sham_1_081120_aSMA_VEGFR3_PDPN_Sham_blood_pred-g.png	Sham_1_081120_aSMA_VEGFR3_PDPN_Sham_blood_pred-g.png	Sham	ovx/sham	262144	56077	2878.51	6567.83		0.0513315		0.0140736
Sham_1_081120_aSMA_VEGFR3_PDPN_Sham_blood_pred-h.png	Sham_1_081120_aSMA_VEGFR3_PDPN_Sham_blood_pred-h.png	Sham	ovx/sham	262144	63247	3501.29	8051.6		0.0553589		0.0173581
Sham_1_081120_aSMA_VEGFR3_PDPN_Sham_blood_pred-i.png	Sham_1_081120_aSMA_VEGFR3_PDPN_Sham_blood_pred-i.png	Sham	ovx/sham	262144	85926	6106.09	11454.7		0.0710622		0.0204035
Sham_1_081120_aSMA_VEGFR3_PDPN_Sham_blood_pred-j.png	Sham_1_081120_aSMA_VEGFR3_PDPN_Sham_blood_pred-j.png	Sham	ovx/sham	262144	83727	6378.83	13005.6		0.0761861		0.025279
Sham_2_081120_aSMA_VEGFR3_PDPN_Sham_blood_pred-38.png	Sham_2_081120_aSMA_VEGFR3_PDPN_Sham_blood_pred-38.png	Sham	ovx/sham	262144	62749	3723.76	9607.79		0.0593437		0.0224458
Sham_2_081120_aSMA_VEGFR3_PDPN_Sham_blood_pred-39.png	Sham_2_081120_aSMA_VEGFR3_PDPN_Sham_blood_pred-39.png	Sham	ovx/sham	262144	86413	11830.3	20558.4		0.136904		0.0332952
Sham_2_081120_aSMA_VEGFR3_PDPN_Sham_blood_pred-4.png	Sham_2_081120_aSMA_VEGFR3_PDPN_Sham_blood_pred-4.png	Sham	ovx/sham	262144	60746	3478.89	8932.05		0.0572695		0.0208022
Sham_2_081120_aSMA_VEGFR3_PDPN_Sham_blood_pred-40.png	Sham_2_081120_aSMA_VEGFR3_PDPN_Sham_blood_pred-40.png	Sham	ovx/sham	262144	73640	9129.71	19402.7		0.123978		0.0391885
Sham_2_081120_aSMA_VEGFR3_PDPN_Sham_blood_pred-41.png	Sham_2_081120_aSMA_VEGFR3_PDPN_Sham_blood_pred-41.png	Sham	ovx/sham	262144	87787	9381.38	18095		0.106865		0.0332399
Sham_2_081120_aSMA_VEGFR3_PDPN_Sham_blood_pred-f.png	Sham_2_081120_aSMA_VEGFR3_PDPN_Sham_blood_pred-f.png	Sham	ovx/sham	262144	60409	3291.55	9287.43		0.0544877		0.0228725
Sham_2_081120_aSMA_VEGFR3_PDPN_Sham_blood_pred-g.png	Sham_2_081120_aSMA_VEGFR3_PDPN_Sham_blood_pred-g.png	Sham	ovx/sham	262144	66026	5520.57	10319.8		0.083612		0.0183077
Sham_2_081120_aSMA_VEGFR3_PDPN_Sham_blood_pred-h.png	Sham_2_081120_aSMA_VEGFR3_PDPN_Sham_blood_pred-h.png	Sham	ovx/sham	262144	82539	8588.7	14637.6		0.104056		0.0230747
Sham_2_081120_aSMA_VEGFR3_PDPN_Sham_blood_pred-i.png	Sham_2_081120_aSMA_VEGFR3_PDPN_Sham_blood_pred-i.png	Sham	ovx/sham	262144	78866	6482.33	13698.3		0.0821942		0.0275267
Sham_2_081120_aSMA_VEGFR3_PDPN_Sham_blood_pred-j.png	Sham_2_081120_aSMA_VEGFR3_PDPN_Sham_blood_pred-j.png	Sham	ovx/sham	262144	77355	7647.33	17545.7		0.0988602		0.0377593
Sham_3_081120_aSMA_VEGFR3_PDPN_Sham_blood_pred-38.png	Sham_3_081120_aSMA_VEGFR3_PDPN_Sham_blood_pred-38.png	Sham	ovx/sham	262144	81770	6473.89	8925.67		0.079172		0.0093528
Sham_3_081120_aSMA_VEGFR3_PDPN_Sham_blood_pred-39.png	Sham_3_081120_aSMA_VEGFR3_PDPN_Sham_blood_pred-39.png	Sham	ovx/sham	262144	83655	6497.29	11859.2		0.0776676		0.020454
Sham_3_081120_aSMA_VEGFR3_PDPN_Sham_blood_pred-4.png	Sham_3_081120_aSMA_VEGFR3_PDPN_Sham_blood_pred-4.png	Sham	ovx/sham	262144	60554	6217.82	9329.96		0.102682		0.0118719
Sham_3_081120_aSMA_VEGFR3_PDPN_Sham_blood_pred-40.png	Sham_3_081120_aSMA_VEGFR3_PDPN_Sham_blood_pred-40.png	Sham	ovx/sham	262144	93617	9011.49	15030.1		0.0962592		0.022959
Sham_3_081120_aSMA_VEGFR3_PDPN_Sham_blood_pred-41.png	Sham_3_081120_aSMA_VEGFR3_PDPN_Sham_blood_pred-41.png	Sham	ovx/sham	262144	88028	5363.85	10631.7		0.0609334		0.0200955
Sham_3_081120_aSMA_VEGFR3_PDPN_Sham_blood_pred-f.png	Sham_3_081120_aSMA_VEGFR3_PDPN_Sham_blood_pred-f.png	Sham	ovx/sham	262144	73712	5704.55	8938.84		0.0773896		0.0123379
Sham_3_081120_aSMA_VEGFR3_PDPN_Sham_blood_pred-g.png	Sham_3_081120_aSMA_VEGFR3_PDPN_Sham_blood_pred-g.png	Sham	ovx/sham	262144	72330	4046.9	6397.09		0.0559505		0.00896526
Sham_3_081120_aSMA_VEGFR3_PDPN_Sham_blood_pred-h.png	Sham_3_081120_aSMA_VEGFR3_PDPN_Sham_blood_pred-h.png	Sham	ovx/sham	262144	89331	6884.41	9089.68		0.0770663		0.00841245
Sham_3_081120_aSMA_VEGFR3_PDPN_Sham_blood_pred-i.png	Sham_3_081120_aSMA_VEGFR3_PDPN_Sham_blood_pred-i.png	Sham	ovx/sham	262144	86103	5690.21	9123.45		0.0660861		0.0130968
Sham_3_081120_aSMA_VEGFR3_PDPN_Sham_blood_pred-j.png	Sham_3_081120_aSMA_VEGFR3_PDPN_Sham_blood_pred-j.png	Sham	ovx/sham	262144	87274	6680.27	11404.3		0.0765437		0.0180208
				Sham average:	75722	6209.96
