# Supplementary material for: Ovariectomy Induces Selective Alterations in Dura Mater Blood and Lymphatic Microvascular Network Architecture in Mice
Source: Cells. 2025 Oct 22;14(21):1647. doi: 10.3390/cells14211647 (PMC12608827; doi:10.3390/cells14211647)
Supplement: Supplementary file 1 [file cells-14-01647-s001.zip › S5 FILE_TGF-beta densitometry_OVX_vs_sham.xlsx]

## Sheet: TGF-beta
		TGF-beta1_Membrane 10									TGF-b1_Membrane 6
Sham	Sham	Sham		OVX	OVX	OVX			Sham	Sham	OVX	OVX
514	76	371		2660	1040	1940			245	268	2080	2250
beta-actin_M10								b-actin_M6
113000	97700	28000		136000	86100	86200			79200	104000	61700	311000
TGF-beta/beta-actin_M10								TGFb1/b-actin_ M6
0.00454867	0.000777892	0.01325		0.0195588	0.012079	0.0225058			0.00309343	0.00257692	0.0337115	0.00723473
									for M6
			fold change	sham	OVX				sham	OVX	fold change:	sham	OVX
sham	OVX								0.00309343	0.0337115		1.1048	12.0398
0.005	0.02			0.833333	3.33333				0.00257692	0.00723473		0.92033	2.58383
0.001	0.012			0.166667	2			average	0.00283518
0.013	0.023			2.16667	3.83333
0.00633333
		TGF-beta1_Membrane 12									TGF-b1_Membrane 7
Sham	Sham	Sham	Sham	OVX	OVX	OVX	OVX		sham	sham	OVX	OVX
56700	46400	54300	46000	138000	130000	101000	50400		39700	37400	96200	98100
b-actin									b-actin
3610	48700	43000	33500	90500	58400	63600	8460		146000	218000	76600	419000
TGFb/b-actin_M12									TGFb1/b-actin in M7
sham 11	sham 10	sham 9	sham 8	OVX 9	OVX 10	OVX 11	OVX 8		0.271918	0.17156	1.25587	0.234129
15.7064	0.952772	1.26279	1.37313	1.52486	2.22603	1.58805	5.95745
	sham	OVX	fold change:	sham	OVX				sham	OVX	fold change:	sham	OVX
	0.952772	1.52486		0.796632	1.27497				0.271918	1.25587		1.22485	5.65709
	1.26279	2.22603		1.05585	1.86123				0.17156	0.234129		0.772791	1.05463
	1.37313	1.58805		1.14811	1.3278			average	0.221739
average	1.19623
